# Supplementary material for: Correlations between moral courage scores and social desirability scores among medical residents and fellows in Argentina
Source: J Educ Eval Health Prof. 2020 Feb 18;17:6. doi: 10.3352/jeehp.2020.17.6 (PMC7364024; doi:10.3352/jeehp.2020.17.6)
Supplement: Supplementary file 1 [file jeehp-17-06-dataset1.xlsx]

## Sheet: Database
	Age	Gender	Year	D1	D2	D3*	D4	D5*	D6*	D7	D8	D9*	D10*	D11*	D12*	D13	D14*	D15*	D16	D17	D18	D19*	D20	D21	D22*	D23*	D24	D25	D26	D27	D28*	D29	D30*	D31	D32*	D33	M&C scale	M1	M2	M3	M4	M5	M6	M7	M8	M9	M10	M11	M12
1	31	F	4	1	1	1	0	1	1	1	1	1	1	0	1	0	1	1	1	1	1	0	1	1	0	1	1	1	1	1	1	1	1	1	1	1	28	5	7	6	6	6	7	7	4	5	7	4	4
2	31	M	F2	0	1	1	0	1	1	0	1	1	1	0	0	0	0	1	1	1	1	1	0	1	1	0	1	0	0	0	1	0	0	1	1	0	18	6	5	5	6	6	7	4	7	7	7	7	4
3	31	M	4	1	0	1	0	1	0	1	1	1	0	0	0	0	0	0	1	1	0	0	0	1	0	1	1	1	0	1	1	0	0	0	0	0	14	3	6	6	6	4	6	5	1	6	5	4	4
4	27	M	3	0	0	0	0	1	0	1	1	1	0	0	0	0	1	1	1	1	0	1	1	1	0	0	1	1	0	1	1	0	1	1	1	0	18	4	6	5	6	4	5	4	5	5	6	6	5
5	28	F	3	0	1	0	0	0	0	0	1	1	1	0	1	0	1	0	0	1	1	1	1	1	0	0	1	1	0	0	0	0	0	0	0	0	13	4	6	5	6	5	6	7	5	7	6	5	4
6	30	F	2	1	0	0	0	1	0	0	0	0	0	0	1	0	1	1	1	1	0	1	1	0	0	0	1	0	0	1	0	0	0	0	1	0	12	5	2	6	7	2	6	6	1	5	6	3	5
7	27	M	1	1	0	0	0	1	0	1	0	0	0	0	0	0	0	0	0	1	0	0	0	0	0	0	0	1	0	0	0	0	1	0	0	0	6	4	5	4	3	1	4	6	1	4	5	1	1
8	26	F	1	0	0	1	1	0	0	1	0	0	1	1	1	1	1	1	1	0	0	1	0	1	0	1	0	1	0	1	1	0	1	0	0	0	17	4	4	5	6	4	5	3	2	6	5	5	4
9	28	M	1	1	1	0	0	1	0	1	1	0	0	1	1	1	0	1	1	1	0	1	0	1	1	0	1	1	0	0	1	0	1	0	1	1	20	5	4	6	7	4	5	7	5	7	6	7	5
10	25	F	1	1	1	0	0	0	1	1	1	1	0	0	1	1	1	1	1	1	1	1	0	1	0	0	1	1	1	1	1	0	1	1	1	0	23	7	7	6	7	6	7	6	2	7	6	6	2
11	26	F	1	1	1	0	0	1	0	1	1	1	0	0	0	1	1	1	1	1	0	1	1	1	0	0	1	0	0	1	1	0	1	0	1	0	19	7	6	6	4	6	7	7	6	7	7	7	4
12	26	M	1	0	1	0	0	0	0	1	0	1	1	1	1	0	1			1	1	0	1	1	0	0	1	1	1	1	1	0	1	1	1	0	19	7	7	7	7	6	7	7	6	7	7	7	4
13	29	F	3	0	0	0	0	0	0	1	1	1	0	0	1	1	1	1	1	1	0	1	0	1	0	0	1	0	1	0	1	1	1	0	1	1	18	6	4	6	7	4	5	6	6	4	6	6	6
14	29	F	2	1	1	1	0	0	0	0	1	1	1	0	1	1	1	1	1	1	0	1	0	1	0	1	1	1	1	0	1	1	1	0	1	0	22	1	6	6	6	7	7	7	6	7	7	6	4
15	28	F	3	1	1	0	0	1	0	0	0	1	0	0	0	1	1	1	0	1	1	0	1	1	0	0	1	0	0	1	1	0	0	1	1	0	16	4	7	7	7	4	7	4	4	7	4	4	4
16	30	F	4	0	1	1	0	1	0	1	1	0	0	0	0	1	1	0	0	1	1	0	1	1	0	0	1	1	0	0	1	0	1	1	0	0	16	7	6	7	7	5	7	7	5	7	7	5	5
17	26	M	1	1	0	0	0	1	0	0	0	1	0	0	0	0	1	0	0	0	0	1	1	0	0	1	1	1	0	0	1	0	0	0	1	0	11	4	4	4	7	4	4	7	4	7	6	7	3
18	29	F	3	0	0	0	0	0	0	0	0	1	1	0	0	0	1	0	0	1	0	1	0	0	0	0	0	0	0	0	0	1	0	1	0	0	7	6	6	7	6	6	6	6	6	7	6	7	4
19	31	F	4	0	1	0	1	1	0	1	0	1	1	0	0	1	1	1	1	1	0	1	1	1	0	1	1	1	1	1	1	0	1	0	1	0	22	5	7	7	7	5	7	7	5	7	7	7	5
20	32	M	F1	1	1	0	1	0	0	1	1	1	1	1	1	1	1	1	1	1	0	1	1	1	1	0	1	1	0	1	0	1	1	1	1	1	26	7	7	7	7	7	5	7	7	7	7	7	7
21	30	M	2	0	0	0	0	1	0	0	1	1	0	0	1	0	0	0	0	1	0	0	1	1	0	0	1	0	0	1	0	0	0	0	0	0	9	7	4	7	7	6	7	4	5	7	7	7	1
22	30	M	3	1	1	0	0	0	0	1	0	1	0	0	0	1	0	0	0	0	1	1	1	0	0	0	1	0	0	0	1	0	0	0	0	1	11	4	6	6	6	6	6	6	6	6	6	2	6
23	28	F	3	1	1	0	1	1	0	0	1	1	1	1	0	1	1	1	1	1	0	1	1	0	0	1	1	1	1	0	1	1	1	0	1	1	24	7	5	4	5	4	7	7	5	7	3	4	2
24	29	F	2	0	1	1	0	1	0	1	0	1	0	0	1	1	1	1	1	1	1	1	1	1	1	1	1	1	0	1	1	0	0	1	1	1	24	4	6	5	6	2	6	5	1	7	4	4	1
25	32	M	F1	0	1	0	0	1	1	1	1	1	0	0	1	1	0	0	1	1	0	1	1	1	1	1	0	1	1	1	0	1	1	1	1	0	22	7	6	7	7	5	6	6	3	6	4	2	2
26	29	M	2	1	1	1	0	1	1	1	1	1	1	0	0	1	0	0	1	1	0	1	1	1	1	0	0	1	1	1	1	0	0	1	1	0	22	5	7	6	7	5	5	7	6	7	6	5	3
27	29	F	3	1	1	0	1	1	1	1	1	1	1	0	0	1	0	1	1	1	0	1	0	1	1	1	1	1	0	1	1	0	1	0	1	0	23	3	7	4	7	2	7	7	7	7	7	6	6
28	32	M	JR	1	1	1	0	1	0	1	0	1	0	0	0	1	0	0	1	1	1	1	0	1	1	0	1	1	1	1	1	0	1	1	1	0	21	7	4	7	5	4	4	5	4	7	6	6	6
29	30	F	1	0	1	1	0	1	0	1	1	1	0	0	0	0	1	1	1	1	1	1	1	1	1	0	1	1	1	1	1	1	1	1	1		24	6	7	5	6	4	6	7	6	7	6	3	3
30	29	F	1	1	0	1	0	1	0	1	0	1	0	1	1	1	0	1	1	1	0	1	1	1	0	0	1	0	1	1	1	1	1	1	1	0	22	4	7	6	5	6	6	6	5	7	7	7	2
31	28	F	2	0	1	1	0	1	0	0	1	1	1	0	1	1	1	1	1	1	0	1	1	1	0	0	1	1	0	0	1	1	1	0	0	1	21	5	7	6	7	5	6	7	4	7	7	7	4
32	27	M	2	0	0	0	0	1	0	0	0	0	1	0	1	0	1	1	1	1	0	1	1	1	0	0	1	0	0	0	1	1	1	0	0	1	15	6	7	6	7	7	4	7	5	7	7	7	3
33	30	M	2	1	0	1	0	1	0	1	1		0	0	0	0	0	0	1	1	1	1	1	1	0	1	1	0	0	1	1	1	1	1	0	0	18	6	6	5	7	7	6	7	7	7	7	6	5
34	31	F	3	1	1	1	0	1	1	1	1	1	1	1	1	1	1	1	1	1	0	1	1	1	1	1	1	0	1	1	1	1	1	1	1	1	30	5	7	7	7	7	6	7	6	7	7	6	4
35	30	F	3	1	1	0	0	1	0	1	1	0	1	0	1	1	1	1	0	1	1	1	1	1	0	1	1	0	0	1	0	0	1	1	0	0	20	5	7	6	7	5	7	7	4	7	7	6	4
36	30	F	3	0	1	0	0	1	0	1	1	1	0	0	1	1	1	1	0	1	0	1	1	1	1	0	1	0	1	1	1	1	1	1	1	1	23	5	3	4	6	6	6	6	5	6	5	7	3
37	30	F	F2	1	0	0	1	1	0	0	1	1	1	1	0	0	1	1	1	0	1	0	0	1	1	0	1	1	0	0	1	1	1	1	1	0	20	4	5	4	6	4	7	6	4	6	6	7	2
38	35	F	4	0	1	0	0	1	0	1	1	1	1	0	1	1	1	1	1	1	0	1	1	1	0	0	1	1	0	0	1	1	1	0	1	0	21	5	7	6	7	6	6	7	4	7	7	7	5
39	30	M	4	1	1	1	0	0	1	1	1	0	1	0	0	1	0	0	0	0	0	1	1	1	1	1	1	0	1	1	1	0	0	1	0	0	18	5	5	6	5	6	6	5	6	5	5	6	5
40	29	M	4	0	0	1	0	1	0	1	0	1	0	1	1	0	0	1	1	1	0	1	1	1	1	0	1	1	1	1	0	0	1	1	1	1	21	4	6	6	4	3	5	4	4	7	7	7	5
41	28	F	4	0	0	0	0	0	0	1	0	0	0	0	0	0	0	0	0	0	0	1	0	0	0	0	0	0	0	0	0	0	0	1	0	0	3	4	5	5	5	4	5	5	3	5	4	4	7
42	29	F	3	0	1	1	0	1	0	0	0	1		0	0	1	0	1	0	1	0	0	1	0	0	0	1	1	0	0	1	0	1	0	1	0	13	7	6	7	7	5	7	7	7	7	7	7	4
43	28	F	3	0	1	0	0	0	0	1	1	1	1	0	0	0	0	1	1	1	1	1	1	1	0	0	1	1	0	1	0	0	0	0	1	0	16	4	6	7	7	5	7	7	4	7	6	7	7
44	26	F	3	1	1	0	0	1	0	0	1	1	0	0	1	0	0	1	1	1	0	1	1	1	0	0	1	1	0	0	0	0	1	0	1	0	16	4	7	6	6	5	7	5	3	6	7	5	1
45	26	F	1	1	1	0	0	1	0	1	1	1	0	0	1	1	1	1	1	1	1	1	1	1	0	0	1	1	1	1	1	1	1	1	1	1	26	6	7	7	7	4	7	7	7	7	7	7	4
46	30	M	3	0	0	0	0	1	0	0	0	0	1	0	0	0	0	0	1	1	1	0	1	1	0	0	1	1	1	0	0	0	0	0	1	1	12	5	6	6	6	5	6	6	6	6	6	6	6
47	25	F	2	0	1	1	0	1	0	1	1	1	0	0	1	0	1	1	0	1	0	1	0	1	0	0	1	1	1	1	0	0	1	1	1	0	19	5	7	7	7	6	7	7	4	7	7	4	2
48	28	M	2	1	1	1	0	1	0	1	0	1	0	1	0	1	1	1	1	1	1	1	1	1	0	0	1	1	0	1	1	1	1	1	1	1	25	4	5	4	6	5	5	4	4	7	7	4	1
49	28	F	2	0	0	0	0	1	0	0	0	1	0	0	0	0	0	0	0	1	0	1	0	0	0	1	1	0	0	0	1	0	0	0	1	0	8	6	7	6	4	4	7	5	5	7	7	7	6
50	25	F	1	0	1	0	0	0	0	0	0	1	1	1	0	1	0	1	1	1	0	1	1	1	0	0	1	1	0	0	0	0	0	0	1	0	14	4	7	7	7	5	6	7	2	7	6	6	1
51	25	F	1	0	0	0	0	0	0	0	0	1	0	0	0	0	1	0	0	1	0	0	1	0	0	0	0	0	0	0	0	0	0	0	1	0	5	5	7	6	7	2	7	6	6	7	5	7	2
52	29	M		0	1	1	0	1	0	1	1	1	0	0	1	0	1	1	1	1	0	1	1	1	0	1	1	1	0	0	1	0	0	0	0	1	19	4	6	5	6	2	6	5	1	7	4	4	1
53	27	F	1	1	0	0	0	0	0	0	1	1	0	0	0	1	1	1	1	1	1	1	0	1	0	0	1	1	0	1	0	1	0	1	0	0	16	5	5	4	5	6	5	5	5	5	4	4	4
54	28	F	4	1	1	0	0	0	0	1	1	1	1	0	0	1	0	1	0	1	0	1	1	1	0	0	1	1	1	1	1	1	0	0	1	0	19	6	5	5	6	5	1	7	4	7	5	4	3
55	30	F	3	0	0	0	0	1	0	0	1	1	0	0	1	0	1	1	0	1	1	1	1	0	0	1	1	0	0	1	0	0	1	1	1	0	16	5	5	6	6	4	7	7	3	7	7	6	2
56	29	F	F1	0	1	0	0	0	0	0	1	1	1	0	1	1	1	0	0	1	1	1	1	1	1	0	1	1	1	1	0	1	1	0	1	0	20	5	6	7	5	7	6	7	2	7	7	7	6
57	32	F	F2	1	1	0	0	1	0	1	0	1	1	0	0	0	1	1	1	1	0	1	1	1	0	0	1	1	0	1	1	0	1	0	1	1	20	5	5	6	6	5	5	7	2	7	7	4	4
58	33	M	3	1	1	0	0	1	0	1	0	1	0	0	0	1	0	1	1	0	0	1	1	1	0	0	1	1	0	1	0	1	1	0	1	0	17	7	7	7	7	7	7	7	5	7	7	7	5
59	29	F	4	1	1	1	0	0	1	0	1	1	1	0	0	1	1	0	1	1	0	1	1	1	1	0	1	1	0	0	0	1	0	0	1	0	19	7	2	5	7	2	5	4	5	7	1	5	5
60	26	M	1	0	1	1	0	1	0	1	0	0	1	1	0	0	1	1	1	1	1	1	1	1	0	0	1	1	1	1	1	1	0	0	1	0	21	1	7	7	7	1	7	7	1	7	7	4	4
61	29	M		1	1	0	0	0	0	1	0	0	0	0	0	0	1	1	1	1	0	0	1	0	0	0	1	0	0	0	0	0	0	0	0	0	9	4	5	7	7	4	5	5	1	6	5	6	4
62	30	M	JR	1	1	0	1	0	0	1	0	0	1	0	1	0	1	1	0	0	0	1	1	0	0	1	1	1	0	0	0	0	1	0	0	0	14	4	5	5	7	3	4	5	5	3	4	3	2
63	27	M	2	1	1	1	0	1	0	1	1	0	0	0	0	0	1	0	0	1	1	1	0	0	0	1	0	1	1	1	1	0	1	0	1	0	17	5	6	5	5	5	6	5	5	7	6	5	4
64	30	F	4	0	1	1	0	1	0	0	0	0	0	0	0	0	1	0	1	0	0	0	1	0	0	0	0	1	0	1	0	0	1	1	0	1	11	5	7	6	7	5	7	7	6	7		7	1
65	27	M	2	1	0	1	0	0	0	1	0	0	1	1	0	0	0	0	0	0	0	1	1	0	0	0	0	0	0	0	0	1	0	0	1	0	9	5	5	5	5	5	5	5	5	6	5	5	4
66	27	M	3	1	1	1	0	1	0	0	1	1	1	0	1	1	1	1	0	1	0	1	1	1	0	1	1	1	0	0	0	0	1	0	1	1	21	7	4	7	7	7	7	7	1	7	7	7	6
67	35	M	F3	1	0	1	0	1	0	1	1	1	1	1	1	0	1	1	1	1	0	1	1	0	0	1	1	1	0	1	1	0	1	0	1	0	22	6	4	5	6	4	5	5	2	5	6	5	4
68	36	M	4	1	0	0	1	1	0	0	1	1	0	1	1	1	0	1	1	1	0	1	1	1	0	0	1	0	0	0	1	1	0	1	1	1	20	6	7	7	7	6	7	7	5	7	7	7	4
69	28	F	2	0	1	1	0	0	0	1	0	1	1	0	1	0	1	1	1	1	0	1	0	0	0	1	1	1	1	0	1	1	0	1	1	0	19	2	6	6	6	4	3	6	1	7	6	4	4
70	31	F	F1	0	0	0	0	0	0	1	0	1	0	0	1	0	0	1	0	0	0	1	1	1	0	0	1	1	0	1	0	1	0	1	0	1	13	4	7	7	7	7	7	6	7	7	7	3	3
71	34	F	4	0	1	1	0	1	0	1	1	1	1	1	1	0	1	1	1	0	0	1	0	1	0	1	1	1	0	1	1	0	0	1	1	0	21	6	6	6	7	6	6	6	4	6	4	4	2
72	31	M	F1	1	0	0	0	1	0	1	1	0	0	0	0	0	0	0	1	1	0	1	1	1	0	0	1	1	1	1	0	0	0	0	1	0	14	6	7	5	7	4	6	1	7	7	7	4	7
73	31	M	F1	1	1	0	0	0	0	0	1	1	0	1	1	0	1	1	0	0	0	1	0	0	1	0	1	1	1	1	0	1	1	0	1	0	17	7	7	7	7	5	6	6	5	7	7	7	4
74	29	M	4	0	0	1	0	1	0	1	1	0	0	1	1	0	1	0	1	1	0	0	1	1	0	0	1	1	1	0	0	0	0	1	1	0	16	5	5	5	4	5	4	5	5	7	5	5	4
75	28	M	2	1	1	0	0	1	0	0	0	1	0	0	1	0	1	0	1	1	0	1	1	0	1	1	1	1	0	0	0	0	1	0	1	1	17	3	5	4	5	3	5	4	3	5	5	5	3
76	28	M	2	1	1	0	0	1	0	0	1	1	1	0	0	1	1	0	1	1	1	1	1	1	1	0	0	0	1	1	0	1	1	1	0	1	21	5	5	4	5	5	5	5	3	5	5	5	3
77	32	M	F2	1	1	0	0	1	1	1	1	1	0	0	1	0	1	1	1	1	0	1	1	1	1	1	1	1	1	1	1	1	1	0	1	0	25	6	7	6	6	4	4	7	6	7	7	1	1
78	30	M	3	1	1	0	0	1	0	0	1	0	1	0	1	1	1	1	1	1	0	1	1	1	0	1	1	1	1	1	1	0	1	0	0	0	21	6	5	5	5	5	5	5	5	5	5	5	5
79	30	M	4	0	0	0	0	0	0	0	0	0	0	1	0	0	1	0	1	1	0	0	0	0	0	0	1	0	0	0	0	1	0	0	0	0	6	3	4	4	5	5	4	6	4	7	4	5	4
80	29	M	3	1	0	1	0	1	0	0	1	1	1	1	1	1	1	1	0	1	0	1	1	0	0	1	0	1	0	1	0	0	0	1	1	0	19	5	7	6	7	5	4	7	2	7	6	2	2
81	30	M	JR	0	1	0	0	1	0	1	0	1	1	1	1	0	1	1	1	1	1	1	0	1	0	1	1	0	0	1	1	1	1	0	0	1	21	7	7	7	7	4	7	7	1	7	7	7	4
82	27	M	2	1	1	1	1	1	0	0	0	1	0	1	0	1	1	1	1	1	0	1	1	1	1	1	0	1	1	0	1	1	0	1	1	0	23	5	7	6	7	4	5	6	3	7	6	6	4
83	29	M	4	0	1	1	0	1	0	1	0	1	1		0	1	1	1	0	1	0	1	0	0	0	1	1	1	0	0	1	1	0	0	1	0	17	4	4	6	6	4	4	6	1	6	6	6	3
84	25	F	1	1	1	1	0	1	0	1	1	1	1	1	1	0	1	1	1	1	0	1	0	0	0	1	1	1	0	1	1	1	0	1	0	1	23	4	4	5	6	4	6	7	3	6	6	4	4
85	29	F	3	0	1	0	0	0	0	0	0	1	0	1	1	1	1	1	0	1	0	1	1	0	0	1	1	1	0	1	0	0	0	0	0	0	14	7	1	7	7	7	6	7	1	7	7	7	1
86	27	M	2	0	1	1	1	1	0	1	1	1	1	1	0	1	0	0	0	1	0	1	1	1	0	1	1	1	1	1	0	0	1	0	0	0	20	2	5	3	4	1	5	1	1	6	5	4	1
87	27	F	3	1	1	0	0	1	0	1	1	1	0	0	0	1	1	0	1	1	0	0	1	1	0	0	1	0	0	1	0	0	0	0	0	0	14	5	5	6	7	6	6	7	6	7	7	6	1
[truncated: 15 more columns]
